# Supplementary material for: Introducing the Y-chromosomal Ancestral-like Reference Sequence—Improving the Capture of Human Evolutionary Information
Source: Mol Biol Evol. 2025 Sep 12;42(10):msaf222. doi: 10.1093/molbev/msaf222 (PMC12485614; doi:10.1093/molbev/msaf222)
Supplement: msaf222_Supplementary_Data [file msaf222_supplementary_data.zip]

Archive with 2 entries (2 files):
- Y-ARS_SupplementaryFigures_revision.pdf
- Y-ARS_SupplementaryTables_revision.xlsx
